# Supplementary material for: Parkinson’s Disease Causative Mutation in Vps35 Disturbs Tetherin Trafficking to Cell Surfaces and Facilitates Virus Spread
Source: Cells. 2021 Mar 28;10(4):746. doi: 10.3390/cells10040746 (PMC8066283; doi:10.3390/cells10040746)
Supplement: Supplementary file 1 [file cells-10-00746-s001.zip]

Archive with 4 entries (4 files):
- Vps35+Tetherin-eGFPc.mov
- Vps35D620N+Tetherin-eGFPc.mov
- cells-1109208-Supp. Material for XML.docx
- cells-1109208-Supp. Material for XML.pdf
